# Supplementary material for: Radiotherapy De-Escalation in Younger Patients with Breast Cancer: Are We There Yet?
Source: Cancers (Basel). 2026 Feb 16;18(4):639. doi: 10.3390/cancers18040639 (PMC12939668; doi:10.3390/cancers18040639)
Supplement: Supplementary file 1 [file cancers-18-00639-s001.zip]

Archive with 1 entries (1 files):
- cancers-4093074-supplementary.pdf
